# Supplementary material for: The role of α-hydroxybutyrate in modulating sepsis progression: identification of key targets and biomarkers through multi-database data mining, machine learning, and unsupervised clustering
Source: Front Pharmacol. 2025 Sep 17;16:1615269. doi: 10.3389/fphar.2025.1615269 (PMC12484119; doi:10.3389/fphar.2025.1615269)
Supplement: Supplementary file 1 [file Supplementaryfile1.xlsx]

## Sheet: Table S1
Table S1 Information about the datasets.
GEO ID	Platform	Control group	Disease group	Source	Species	Application
GSE26440	GPL570	32	98	Blood	Homo sapiens	Analysis
GSE13904	GPL570	18	158	Blood	Homo sapiens	Validation
GSE9692	GPL570	15	30	Blood	Homo sapiens	Validation
GSE8121	GPL570	15	60	Blood	Homo sapiens	Validation
GSE4607	GPL570	15	69	Blood	Homo sapiens	Validation
GSE26378	GPL570	21	82	Blood	Homo sapiens	Validation

## Sheet: Table S2
Table S2 Detailed molecular docking results.
Protein-ligand	Vina score	Key residues （hydrogen bonds）	Center (x, y, z)	Docking size (x, y, z)
HB-CTSD	-4.1	S80, G79, Y78, S36, G35, D33, G233, D231, T234	17, 38, 9	22, 16, 16
HB-APEX1	-4.4	D308, H309, F266, L282, N212, N174, D210, Y171, E96, N68, D70	29, -12, 20	16, 16, 16
HB-PIK3CB	-4.4	Y698, A664, G666, N667, R668, Q174, T175, S702, L163	-17, -4, -16	35, 35, 35
HB-SLC40A1	-4.8	R466, W470, G353, A350, Q182, N185, I186, M346, D325, S349, D1	133, 135, 122	28, 22, 35
